# Supplementary material for: Rapid Visual Detection of Mycoplasma Hominis Using an RPA-CRISPR/Cas12a Assay
Source: Biosensors (Basel). 2025 Dec 18;15(12):821. doi: 10.3390/bios15120821 (PMC12730632; doi:10.3390/bios15120821)
Supplement: Supplementary file 1 [file biosensors-15-00821-s001.zip]

Archive with 1 entries (1 files):
- biosensors-3991453-supplementary.pdf
